# Supplementary material for: Global Habitat Suitability of Spodoptera frugiperda (JE Smith) (Lepidoptera, Noctuidae): Key Parasitoids Considered for Its Biological Control
Source: Insects. 2021 Mar 24;12(4):273. doi: 10.3390/insects12040273 (PMC8063841; doi:10.3390/insects12040273)
Supplement: Supplementary file 1 [file insects-12-00273-s001.zip]

Archive with 25 entries (21 files):
- Supplementary materials/
- Supplementary materials/.DS_Store
- Supplementary materials/Files S1-6/
- Supplementary materials/Files S1-6/.DS_Store
- Supplementary materials/Files S1-6/File S1.csv
- Supplementary materials/Files S1-6/File S2.csv
- Supplementary materials/Files S1-6/File S3.csv
- Supplementary materials/Files S1-6/File S6.csv
- Supplementary materials/Files S1-6/File S4.csv
- Supplementary materials/Files S1-6/File S5.csv
- Supplementary materials/Figures S1-4/
- Supplementary materials/Figures S1-4/Figure S3.tiff
- Supplementary materials/Figures S1-4/.DS_Store
- Supplementary materials/Figures S1-4/Figure S2.tiff
- Supplementary materials/Figures S1-4/Figure S4.tiff
- Supplementary materials/Figures S1-4/Figure S1.tiff
- Supplementary materials/Tables S1-7/
- Supplementary materials/Tables S1-7/.DS_Store
- Supplementary materials/Tables S1-7/Table S2.pdf
- Supplementary materials/Tables S1-7/Table S3.pdf
- Supplementary materials/Tables S1-7/Table S1.pdf
- Supplementary materials/Tables S1-7/Table S4.pdf
- Supplementary materials/Tables S1-7/Table S5.pdf
- Supplementary materials/Tables S1-7/Table S7.pdf
- Supplementary materials/Tables S1-7/Table S6.pdf
