# Supplementary material for: Global Habitat Suitability of Spodoptera frugiperda (JE Smith) (Lepidoptera, Noctuidae): Key Parasitoids Considered for Its Biological Control
Source: Insects. 2021 Mar 24;12(4):273. doi: 10.3390/insects12040273 (PMC8063841; doi:10.3390/insects12040273)
Supplement: Supplementary file 1 [file insects-12-00273-s001.zip › Supplementary materials/Files S1-6/File S1.csv]

species	decimallatitude	decimallongitude
Spodoptera frugiperda	41.483922	-91.112756
Spodoptera frugiperda	40.293314	-106.880603
Spodoptera frugiperda	33.44833	-112.07333
Spodoptera frugiperda	27.620564	-97.22272
Spodoptera frugiperda	27.669294	-97.328761
Spodoptera frugiperda	27.669298	-97.328756
Spodoptera frugiperda	27.669287	-97.329206
Spodoptera frugiperda	35.20572	-80.768525
Spodoptera frugiperda	37.304613	-87.20931
Spodoptera frugiperda	32.752598	-97.192497
Spodoptera frugiperda	27.6206	-97.222743
Spodoptera frugiperda	28.42526	-98.399034
Spodoptera frugiperda	27.620561	-97.222721
Spodoptera frugiperda	30.648511	-97.684772
Spodoptera frugiperda	27.620561	-97.222722
Spodoptera frugiperda	30.337148	-97.894226
Spodoptera frugiperda	27.66928	-97.328794
Spodoptera frugiperda	27.601411	-97.221681
Spodoptera frugiperda	27.474273	-97.28484
Spodoptera frugiperda	28.028644	-98.208325
Spodoptera frugiperda	31.824228	-95.260379
Spodoptera frugiperda	32.28074	-106.758933
Spodoptera frugiperda	32.868805	-106.314209
Spodoptera frugiperda	32.31222	-106.77778
Spodoptera frugiperda	34.404799	-103.205227
Spodoptera frugiperda	32.268698	-107.75864
Spodoptera frugiperda	32.42056	-104.22833
Spodoptera frugiperda	38.951705	-92.334072
Spodoptera frugiperda	43.615582	-84.247212
Spodoptera frugiperda	44.907724	-84.595949
Spodoptera frugiperda	44.907724	-84.595949
Spodoptera frugiperda	42.614282	-84.39139
Spodoptera frugiperda	44.907724	-84.595949
Spodoptera frugiperda	41.891299	-86.194709
Spodoptera frugiperda	45.919763	-84.871361
Spodoptera frugiperda	44.907724	-84.595949
Spodoptera frugiperda	41.904362	-85.847638
Spodoptera frugiperda	41.872589	-84.008687
Spodoptera frugiperda	27.60141	-97.221673
Spodoptera frugiperda	30.560595	-97.611795
Spodoptera frugiperda	30.30792	-98.257137
Spodoptera frugiperda	33.070317	-96.953337
Spodoptera frugiperda	30.161978	-97.849862
Spodoptera frugiperda	39.098113	-76.79802
Spodoptera frugiperda	30.234993	-97.645333
Spodoptera frugiperda	39.025866	-76.752556
Spodoptera frugiperda	30.566008	-97.617947
Spodoptera frugiperda	30.245044	-97.827018
Spodoptera frugiperda	30.208739	-97.886488
Spodoptera frugiperda	30.115878	-97.340238
Spodoptera frugiperda	30.417972	-97.758536
Spodoptera frugiperda	30.427789	-97.841583
Spodoptera frugiperda	29.642758	-95.714958
Spodoptera frugiperda	32.613819	-96.971224
Spodoptera frugiperda	32.892815	-96.748027
Spodoptera frugiperda	32.892427	-96.747455
Spodoptera frugiperda	33.847436	-98.558368
Spodoptera frugiperda	33.757385	-98.390594
Spodoptera frugiperda	30.411862	-97.648753
Spodoptera frugiperda	27.620552	-97.222721
Spodoptera frugiperda	45.046815	-78.494093
Spodoptera frugiperda	28.310584	-96.801494
Spodoptera frugiperda	40.704681	-79.557203
Spodoptera frugiperda	30.116115	-97.340298
Spodoptera frugiperda	32.795674	-96.587845
Spodoptera frugiperda	33.061989	-96.988871
Spodoptera frugiperda	32.509043	-94.725943
Spodoptera frugiperda	32.859669	-96.858403
Spodoptera frugiperda	45.046804	-78.494099
Spodoptera frugiperda	32.774612	-97.37475
Spodoptera frugiperda	32.752335	-97.192511
Spodoptera frugiperda	30.837444	-97.305
Spodoptera frugiperda	32.959903	-97.232472
Spodoptera frugiperda	33.242819	-97.109143
Spodoptera frugiperda	31.633857	-98.248125
Spodoptera frugiperda	33.529424	-101.961912
Spodoptera frugiperda	32.892728	-96.681404
Spodoptera frugiperda	32.673845	-97.308115
Spodoptera frugiperda	27.620549	-97.222725
Spodoptera frugiperda	27.620546	-97.222717
Spodoptera frugiperda	27.620564	-97.222724
Spodoptera frugiperda	27.70934	-97.326718
Spodoptera frugiperda	33.033531	-96.521331
Spodoptera frugiperda	33.06213	-96.988802
Spodoptera frugiperda	33.061748	-96.98836
Spodoptera frugiperda	33.061996	-96.989051
Spodoptera frugiperda	32.762283	-97.375803
Spodoptera frugiperda	30.624959	-96.381248
Spodoptera frugiperda	32.824515	-96.940024
Spodoptera frugiperda	30.411792	-97.648743
Spodoptera frugiperda	30.247063	-97.582028
Spodoptera frugiperda	33.088717	-97.034938
Spodoptera frugiperda	32.921823	-96.630747
Spodoptera frugiperda	28.344245	-81.638706
Spodoptera frugiperda	30.116128	-97.340304
Spodoptera frugiperda	30.116123	-97.340303
Spodoptera frugiperda	30.116129	-97.3403
Spodoptera frugiperda	32.668711	-97.289418
Spodoptera frugiperda	29.806641	-95.765534
Spodoptera frugiperda	33.263898	-97.0601
Spodoptera frugiperda	32.847855	-97.481863
Spodoptera frugiperda	33.258938	-97.05827
Spodoptera frugiperda	28.425423	-98.379229
Spodoptera frugiperda	30.198651	-98.11417
Spodoptera frugiperda	31.791252	-97.585688
Spodoptera frugiperda	30.411829	-97.6487
Spodoptera frugiperda	30.411866	-97.648775
Spodoptera frugiperda	34.284166	-79.468532
Spodoptera frugiperda	27.620541	-97.22271
Spodoptera frugiperda	27.62057	-97.2227
Spodoptera frugiperda	27.620555	-97.222717
Spodoptera frugiperda	32.960414	-97.232526
Spodoptera frugiperda	32.960627	-97.229978
Spodoptera frugiperda	27.620565	-97.222726
Spodoptera frugiperda	32.883352	-97.274986
Spodoptera frugiperda	35.140802	-80.763281
Spodoptera frugiperda	32.774538	-97.373827
Spodoptera frugiperda	32.962996	-96.654514
Spodoptera frugiperda	28.061049	-97.881891
Spodoptera frugiperda	32.548748	-96.856667
Spodoptera frugiperda	32.548748	-96.856667
Spodoptera frugiperda	32.960151	-97.232239
Spodoptera frugiperda	31.813865	-97.608581
Spodoptera frugiperda	32.935276	-97.245003
Spodoptera frugiperda	32.9631	-97.232633
Spodoptera frugiperda	31.615447	-97.66119
Spodoptera frugiperda	31.615653	-97.66036
Spodoptera frugiperda	31.609982	-97.642052
Spodoptera frugiperda	32.587027	-97.104
Spodoptera frugiperda	30.19864	-98.114163
Spodoptera frugiperda	32.61077	-97.402463
Spodoptera frugiperda	29.042716	-95.419511
Spodoptera frugiperda	33.171554	-97.198748
Spodoptera frugiperda	30.559707	-97.612299
Spodoptera frugiperda	33.065697	-96.975407
Spodoptera frugiperda	30.198653	-98.114153
Spodoptera frugiperda	28.061278	-97.882055
Spodoptera frugiperda	32.716217	-97.102883
Spodoptera frugiperda	33.0237	-97.1455
Spodoptera frugiperda	33.814428	-98.205612
Spodoptera frugiperda	34.567821	-92.344435
Spodoptera frugiperda	33.023495	-97.146019
Spodoptera frugiperda	30.244878	-97.82698
Spodoptera frugiperda	31.596605	-95.149342
Spodoptera frugiperda	32.500715	-94.75467
Spodoptera frugiperda	29.573833	-98.615067
Spodoptera frugiperda	32.670616	-97.290655
Spodoptera frugiperda	32.311748	-97.016002
Spodoptera frugiperda	30.191794	-98.085811
Spodoptera frugiperda	32.818416	-96.726914
Spodoptera frugiperda	30.887895	-97.573975
Spodoptera frugiperda	33.213009	-97.604927
Spodoptera frugiperda	32.778879	-97.417224
Spodoptera frugiperda	32.770998	-97.374777
Spodoptera frugiperda	33.079914	-96.786316
Spodoptera frugiperda	40.429443	-79.952499
Spodoptera frugiperda	29.781637	-95.581917
Spodoptera frugiperda	27.668936	-97.285412
Spodoptera frugiperda	27.668716	-97.285553
Spodoptera frugiperda	32.857554	-97.399744
Spodoptera frugiperda	32.741408	-97.149147
Spodoptera frugiperda	33.471805	-96.131099
Spodoptera frugiperda	29.780822	-95.051636
Spodoptera frugiperda	30.17872	-93.85322
Spodoptera frugiperda	33.587672	-101.8578
Spodoptera frugiperda	39.192275	-84.555426
Spodoptera frugiperda	32.906547	-97.14898
Spodoptera frugiperda	32.885017	-97.26461
Spodoptera frugiperda	33.448383	-96.709
Spodoptera frugiperda	32.928185	-97.297714
Spodoptera frugiperda	32.246969	-98.109364
Spodoptera frugiperda	32.671116	-97.289746
Spodoptera frugiperda	32.617267	-97.032191
Spodoptera frugiperda	32.906786	-96.628546
Spodoptera frugiperda	32.883679	-97.255918
Spodoptera frugiperda	33.560553	-101.903276
Spodoptera frugiperda	32.848225	-96.667349
Spodoptera frugiperda	27.668918	-97.28541
Spodoptera frugiperda	27.669062	-97.285326
Spodoptera frugiperda	33.535564	-101.681793
Spodoptera frugiperda	46.886274	-60.537369
Spodoptera frugiperda	32.792535	-97.112465
Spodoptera frugiperda	31.63693	-98.23515
Spodoptera frugiperda	30.350124	-97.547221
Spodoptera frugiperda	30.350097	-97.384357
Spodoptera frugiperda	30.198629	-98.11416
Spodoptera frugiperda	28.028556	-98.208342
Spodoptera frugiperda	32.814035	-96.774154
Spodoptera frugiperda	29.042716	-95.419511
Spodoptera frugiperda	27.668987	-97.285378
Spodoptera frugiperda	27.860028	-97.670547
Spodoptera frugiperda	28.05327	-97.047478
Spodoptera frugiperda	28.053276	-97.047548
Spodoptera frugiperda	28.053276	-97.047485
Spodoptera frugiperda	28.028562	-98.208356
Spodoptera frugiperda	28.028577	-98.208346
Spodoptera frugiperda	28.053271	-97.047546
Spodoptera frugiperda	28.053274	-97.04753
Spodoptera frugiperda	30.417953	-97.758582
Spodoptera frugiperda	28.028564	-98.208355
Spodoptera frugiperda	30.198622	-98.114178
Spodoptera frugiperda	27.860019	-97.67055
Spodoptera frugiperda	28.028563	-98.208357
Spodoptera frugiperda	40.429443	-79.952499
Spodoptera frugiperda	29.380101	-95.597769
Spodoptera frugiperda	18.574502	-99.345972
Spodoptera frugiperda	31.041103	-93.226528
Spodoptera frugiperda	31.040827	-93.226547
Spodoptera frugiperda	34.205652	-86.158544
Spodoptera frugiperda	29.042716	-95.419511
Spodoptera frugiperda	30.411799	-97.648708
Spodoptera frugiperda	33.484389	-101.783764
Spodoptera frugiperda	30.198654	-98.114143
Spodoptera frugiperda	33.209841	-87.569173
Spodoptera frugiperda	33.209841	-87.569173
Spodoptera frugiperda	33.209841	-87.569173
Spodoptera frugiperda	39.085495	-76.745637
Spodoptera frugiperda	30.417972	-97.758536
Spodoptera frugiperda	31.963694	-102.120696
Spodoptera frugiperda	31.323131	-89.212102
Spodoptera frugiperda	33.530569	-101.961397
Spodoptera frugiperda	35.18973	-97.440103
Spodoptera frugiperda	33.242657	-97.109358
Spodoptera frugiperda	34.205652	-86.158544
Spodoptera frugiperda	29.042716	-95.419511
Spodoptera frugiperda	14.78199	-61.18826
Spodoptera frugiperda	4.28989	-54.37746
Spodoptera frugiperda	14.77963	-60.90965
Spodoptera frugiperda	14.50857	-60.91222
Spodoptera frugiperda	16.22857	-61.26913
Spodoptera frugiperda	14.50857	-60.91222
Spodoptera frugiperda	16.22857	-61.26913
Spodoptera frugiperda	14.50857	-60.91222
Spodoptera frugiperda	14.50857	-60.91222
Spodoptera frugiperda	16.22857	-61.26913
Spodoptera frugiperda	14.50857	-60.91222
Spodoptera frugiperda	14.50857	-60.91222
Spodoptera frugiperda	16.14149	-61.73741
Spodoptera frugiperda	16.23001	-61.4562
Spodoptera frugiperda	14.50857	-60.91222
Spodoptera frugiperda	16.50112	-61.45407
Spodoptera frugiperda	16.32225	-61.73626
Spodoptera frugiperda	16.32225	-61.73626
Spodoptera frugiperda	16.05111	-61.73798
Spodoptera frugiperda	16.23001	-61.4562
Spodoptera frugiperda	3.66137	-53.20566
Spodoptera frugiperda	3.66137	-53.20566
Spodoptera frugiperda	29.042716	-95.419511
Spodoptera frugiperda	28.097329	-82.531944
Spodoptera frugiperda	10.641441	-61.399592
Spodoptera frugiperda	10.63	-61.4
Spodoptera frugiperda	10.6629	-61.4201
Spodoptera frugiperda	10.6524	-61.4049
Spodoptera frugiperda	15.31	-61.37
Spodoptera frugiperda	34.205683	-86.158544
Spodoptera frugiperda	34.205664	-86.158552
Spodoptera frugiperda	32.928989	-96.854158
Spodoptera frugiperda	32.665264	-97.056533
Spodoptera frugiperda	29.042716	-95.419511
Spodoptera frugiperda	37.31107	-87.5422
Spodoptera frugiperda	26.396383	-98.18099
Spodoptera frugiperda	35.646877	-95.96458
Spodoptera frugiperda	35.050194	-78.82872
Spodoptera frugiperda	35.206375	-97.32309
Spodoptera frugiperda	41.115063	-96.10912
Spodoptera frugiperda	42.99914	-72.71633
Spodoptera frugiperda	36.378273	-97.78773
Spodoptera frugiperda	30.45931	-84.2778
Spodoptera frugiperda	35.606056	-88.83343
Spodoptera frugiperda	33.2077	-79.95366
Spodoptera frugiperda	35.420254	-88.61135
Spodoptera frugiperda	29.167818	-95.43465
Spodoptera frugiperda	31.766403	-106.241394
Spodoptera frugiperda	30.45931	-84.2778
Spodoptera frugiperda	38.98966	-92.310776
Spodoptera frugiperda	30.717531	-101.40421
Spodoptera frugiperda	31.766403	-106.241394
Spodoptera frugiperda	41.115063	-96.10912
Spodoptera frugiperda	42.33946	-72.6637
Spodoptera frugiperda	37.47521	-89.25281
Spodoptera frugiperda	47.926003	-97.45085
Spodoptera frugiperda	30.239513	-97.69127
Spodoptera frugiperda	31.766403	-106.241394
Spodoptera frugiperda	38.429195	-76.04743
Spodoptera frugiperda	47.926003	-97.45085
Spodoptera frugiperda	44.38976	-91.75871
Spodoptera frugiperda	43.067467	-89.417854
Spodoptera frugiperda	47.926003	-97.45085
Spodoptera frugiperda	27.700638	-80.57481
Spodoptera frugiperda	47.774254	-96.400024
Spodoptera frugiperda	36.378273	-97.78773
Spodoptera frugiperda	32.577194	-93.88242
Spodoptera frugiperda	30.684572	-88.19657
Spodoptera frugiperda	38.16781	-79.14668
Spodoptera frugiperda	38.17066	-104.48989
Spodoptera frugiperda	30.684572	-88.19657
Spodoptera frugiperda	26.396383	-98.18099
Spodoptera frugiperda	35.19698	-94.27499
Spodoptera frugiperda	31.110563	-93.18152
Spodoptera frugiperda	47.774254	-96.400024
Spodoptera frugiperda	47.926003	-97.45085
Spodoptera frugiperda	36.74163	-101.48849
Spodoptera frugiperda	47.926003	-97.45085
Spodoptera frugiperda	34.365204	-89.963066
Spodoptera frugiperda	38.98966	-92.310776
Spodoptera frugiperda	30.684572	-88.19657
Spodoptera frugiperda	30.206507	-92.06417
Spodoptera frugiperda	47.446213	-97.16476
Spodoptera frugiperda	47.926003	-97.45085
Spodoptera frugiperda	43.926502	-71.84229
Spodoptera frugiperda	47.926003	-97.45085
Spodoptera frugiperda	30.45931	-84.2778
Spodoptera frugiperda	42.33946	-72.6637
Spodoptera frugiperda	32.577194	-93.88242
Spodoptera frugiperda	30.684572	-88.19657
Spodoptera frugiperda	32.510197	-84.87495
Spodoptera frugiperda	40.943554	-72.692215
Spodoptera frugiperda	34.773987	-92.31651
Spodoptera frugiperda	31.766403	-106.241394
Spodoptera frugiperda	39.875786	-74.66301
Spodoptera frugiperda	35.158367	-96.60286
Spodoptera frugiperda	32.577194	-93.88242
Spodoptera frugiperda	47.926003	-97.45085
Spodoptera frugiperda	35.420254	-88.61135
Spodoptera frugiperda	32.510197	-84.87495
Spodoptera frugiperda	35.19698	-94.27499
Spodoptera frugiperda	35.646877	-95.96458
Spodoptera frugiperda	30.162188	-94.822685
Spodoptera frugiperda	39.575916	-75.644135
Spodoptera frugiperda	28.79637	-96.9712
Spodoptera frugiperda	32.766987	-96.77843
Spodoptera frugiperda	30.206507	-92.06417
Spodoptera frugiperda	30.684572	-88.19657
Spodoptera frugiperda	26.396383	-98.18099
Spodoptera frugiperda	40.413956	-75.92686
Spodoptera frugiperda	38.6407	-90.44595
Spodoptera frugiperda	30.45931	-84.2778
Spodoptera frugiperda	28.514435	-81.323296
Spodoptera frugiperda	39.86567	-74.258865
Spodoptera frugiperda	35.420254	-88.61135
Spodoptera frugiperda	32.577194	-93.88242
Spodoptera frugiperda	32.577194	-93.88242
Spodoptera frugiperda	35.791252	-83.52197
Spodoptera frugiperda	30.659218	-87.74606
Spodoptera frugiperda	39.007233	-94.34251
Spodoptera frugiperda	38.16781	-79.14668
Spodoptera frugiperda	42.634403	-97.89135
Spodoptera frugiperda	30.239513	-97.69127
Spodoptera frugiperda	29.985878	-100.30737
Spodoptera frugiperda	30.45931	-84.2778
Spodoptera frugiperda	39.007233	-94.34251
Spodoptera frugiperda	41.894295	-87.645454
Spodoptera frugiperda	38.16781	-79.14668
Spodoptera frugiperda	35.19698	-94.27499
Spodoptera frugiperda	35.19698	-94.27499
Spodoptera frugiperda	30.45931	-84.2778
Spodoptera frugiperda	32.766987	-96.77843
Spodoptera frugiperda	40.483536	-86.11412
Spodoptera frugiperda	38.43195	-88.43213
Spodoptera frugiperda	30.239513	-97.69127
Spodoptera frugiperda	30.649029	-97.60507
Spodoptera frugiperda	29.448671	-98.52015
Spodoptera frugiperda	30.684572	-88.19657
Spodoptera frugiperda	47.926003	-97.45085
Spodoptera frugiperda	39.575916	-75.644135
Spodoptera frugiperda	29.857273	-95.393036
Spodoptera frugiperda	31.840128	-109.77516
Spodoptera frugiperda	34.66263	-98.4766
Spodoptera frugiperda	35.19698	-94.27499
Spodoptera frugiperda	33.675686	-117.77721
Spodoptera frugiperda	32.577194	-93.88242
Spodoptera frugiperda	33.90927	-78.97668
Spodoptera frugiperda	30.684572	-88.19657
Spodoptera frugiperda	29.985878	-100.30737
Spodoptera frugiperda	36.70438	-95.90615
Spodoptera frugiperda	27.385592	-80.88739
Spodoptera frugiperda	28.514435	-81.323296
Spodoptera frugiperda	33.262936	-86.6781
Spodoptera frugiperda	32.547993	-94.374435
Spodoptera frugiperda	43.994263	-69.51404
Spodoptera frugiperda	32.604065	-85.35305
Spodoptera frugiperda	38.16781	-79.14668
Spodoptera frugiperda	29.857273	-95.393036
Spodoptera frugiperda	35.420254	-88.61135
Spodoptera frugiperda	30.45931	-84.2778
Spodoptera frugiperda	47.926003	-97.45085
Spodoptera frugiperda	38.43195	-88.43213
Spodoptera frugiperda	41.15277	-73.74591
Spodoptera frugiperda	32.577194	-93.88242
Spodoptera frugiperda	40.943554	-72.692215
Spodoptera frugiperda	42.24787	-78.026115
Spodoptera frugiperda	30.684572	-88.19657
Spodoptera frugiperda	33.262936	-86.6781
Spodoptera frugiperda	35.97121	-94.218414
Spodoptera frugiperda	40.439594	-74.407585
Spodoptera frugiperda	35.789845	-78.65063
Spodoptera frugiperda	39.196926	-84.54419
Spodoptera frugiperda	29.448671	-98.52015
Spodoptera frugiperda	36.70438	-95.90615
Spodoptera frugiperda	32.12824	-111.78302
Spodoptera frugiperda	36.393368	-94.808205
Spodoptera frugiperda	26.645763	-80.44867
Spodoptera frugiperda	32.766987	-96.77843
Spodoptera frugiperda	43.067467	-89.417854
Spodoptera frugiperda	31.840128	-109.77516
Spodoptera frugiperda	30.299402	-95.504005
Spodoptera frugiperda	30.684572	-88.19657
Spodoptera frugiperda	35.206375	-97.32309
Spodoptera frugiperda	27.481386	-82.36578
Spodoptera frugiperda	36.393368	-94.808205
Spodoptera frugiperda	33.262936	-86.6781
Spodoptera frugiperda	29.857273	-95.393036
Spodoptera frugiperda	43.067467	-89.417854
Spodoptera frugiperda	27.620551	-97.222693
Spodoptera frugiperda	34.462778	-93.998056
Spodoptera frugiperda	18.1725	-66.491944
Spodoptera frugiperda	18.171944	-66.490278
Spodoptera frugiperda	44.7392	-73.13012
Spodoptera frugiperda	29.042716	-95.419511
Spodoptera frugiperda	40.940382	-73.829439
Spodoptera frugiperda	25.671434	-100.204803
Spodoptera frugiperda	25.639158	-100.207214
Spodoptera frugiperda	27.620563	-97.222717
Spodoptera frugiperda	30.255498	-97.542722
Spodoptera frugiperda	30.371532	-97.422958
Spodoptera frugiperda	29.896067	-97.935713
Spodoptera frugiperda	30.22136	-97.489062
Spodoptera frugiperda	30.144788	-102.399395
Spodoptera frugiperda	35.577894	-97.580051
Spodoptera frugiperda	30.209702	-97.698227
Spodoptera frugiperda	40.942723	-72.67131
Spodoptera frugiperda	43.68947	-79.769352
Spodoptera frugiperda	43.381569	-80.357697
Spodoptera frugiperda	30.233443	-97.5366
Spodoptera frugiperda	32.657821	-97.000127
Spodoptera frugiperda	44.982	-74.866
Spodoptera frugiperda	32.310117	-97.014771
Spodoptera frugiperda	32.720708	-97.336973
Spodoptera frugiperda	42.576276	-80.456098
Spodoptera frugiperda	44.706038	-73.144409
Spodoptera frugiperda	32.339638	-96.843654
Spodoptera frugiperda	30.603563	-98.375367
Spodoptera frugiperda	28.101273	-81.517525
Spodoptera frugiperda	29.604462	-100.000689
Spodoptera frugiperda	27.620323	-97.222796
Spodoptera frugiperda	28.366169	-81.574801
Spodoptera frugiperda	30.198646	-98.114175
Spodoptera frugiperda	30.350261	-97.547127
Spodoptera frugiperda	33.529388	-101.962212
Spodoptera frugiperda	30.347828	-97.532993
Spodoptera frugiperda	26.584498	-99.149261
Spodoptera frugiperda	41.855661	-88.462937
Spodoptera frugiperda	30.198586	-98.113982
Spodoptera frugiperda	37.247502	-87.306681
Spodoptera frugiperda	33.776505	-83.375151
Spodoptera frugiperda	42.453771	-76.476138
Spodoptera frugiperda	42.7155	-74.0938
Spodoptera frugiperda	33.528887	-101.961826
Spodoptera frugiperda	41.5476	-81.0657
Spodoptera frugiperda	41.5931	-81.5267
Spodoptera frugiperda	41.7167	-81.1333
Spodoptera frugiperda	41.5931	-81.5267
Spodoptera frugiperda	41.4261	-81.1757
Spodoptera frugiperda	40.9067	-81.2578
Spodoptera frugiperda	41.5191	-81.3875
Spodoptera frugiperda	40.3942	-79.81
Spodoptera frugiperda	43.928386	-80.11594
Spodoptera frugiperda	30.242089	-97.579431
Spodoptera frugiperda	19.257231	-99.102966
Spodoptera frugiperda	40.942723	-72.67131
Spodoptera frugiperda	27.800033	-97.391563
Spodoptera frugiperda	33.528851	-101.961697
Spodoptera frugiperda	33.530103	-101.961697
Spodoptera frugiperda	38.919292	-77.121026
Spodoptera frugiperda	29.042716	-95.419512
Spodoptera frugiperda	34.205664	-86.158552
Spodoptera frugiperda	43.85359	-78.898375
Spodoptera frugiperda	43.13232	-72.525512
Spodoptera frugiperda	33.194817	-87.539169
Spodoptera frugiperda	33.526664	-101.83875
Spodoptera frugiperda	33.530354	-101.962298
Spodoptera frugiperda	33.529363	-101.961458
Spodoptera frugiperda	33.531213	-101.961912
Spodoptera frugiperda	29.65	-82.616669
Spodoptera frugiperda	29.65	-82.333336
Spodoptera frugiperda	35.590516	-97.600456
Spodoptera frugiperda	32.774598	-97.374934
Spodoptera frugiperda	30.417972	-97.758536
Spodoptera frugiperda	30.20875	-97.886585
Spodoptera frugiperda	30.527036	-97.703514
Spodoptera frugiperda	34.205664	-86.158552
Spodoptera frugiperda	38.556096	-90.269464
Spodoptera frugiperda	35.217095	-97.466903
Spodoptera frugiperda	32.92894	-96.854251
Spodoptera frugiperda	30.209025	-97.886644
Spodoptera frugiperda	32.672139	-97.167805
Spodoptera frugiperda	30.244813	-97.826965
Spodoptera frugiperda	32.311775	-97.015981
Spodoptera frugiperda	32.520833	-82.456389
Spodoptera frugiperda	33.429722	-88.733611
Spodoptera frugiperda	30.657778	-84.218611
Spodoptera frugiperda	32.5375	-82.461111
Spodoptera frugiperda	30.855	-84.076944
Spodoptera frugiperda	-23.237738	18.389986
Spodoptera frugiperda	34.205664	-86.158552
Spodoptera frugiperda	33.17876	-96.716813
Spodoptera frugiperda	30.411814	-97.648712
Spodoptera frugiperda	19.324549	-99.180408
Spodoptera frugiperda	35.7801	-78.63882
Spodoptera frugiperda	39.64178	-74.64766
Spodoptera frugiperda	33.1185	-79.27616
Spodoptera frugiperda	43.597873	-72.116
Spodoptera frugiperda	33.1185	-79.27616
Spodoptera frugiperda	41.409955073655524	-70.60939505
Spodoptera frugiperda	39.64178	-74.64766
Spodoptera frugiperda	27.189430104065945	-81.3377895
Spodoptera frugiperda	39.28928	-74.82711
Spodoptera frugiperda	44.49528	-63.87667
Spodoptera frugiperda	33.1185	-79.27616
Spodoptera frugiperda	32.850327	-96.974983
Spodoptera frugiperda	33.1185	-79.27616
Spodoptera frugiperda	27.189430104065945	-81.3377895
Spodoptera frugiperda	43.597873	-72.116
Spodoptera frugiperda	41.652294	-73.314544
Spodoptera frugiperda	43.597873	-72.116
Spodoptera frugiperda	37.38263	-80.10949
Spodoptera frugiperda	41.34995876027265	-71.95943306
Spodoptera frugiperda	40.26	-74.276
Spodoptera frugiperda	33.1185	-79.27616
Spodoptera frugiperda	39.17847	-74.91225
Spodoptera frugiperda	41.19704	-73.84514
Spodoptera frugiperda	32.850327	-96.974983
Spodoptera frugiperda	40.859697	-106.313084
Spodoptera frugiperda	39.64178	-74.64766
Spodoptera frugiperda	39.17847	-74.91225
Spodoptera frugiperda	33.1185	-79.27616
Spodoptera frugiperda	41.307231	-72.924531
Spodoptera frugiperda	39.17847	-74.91225
Spodoptera frugiperda	41.519953729087206	-70.66939628
Spodoptera frugiperda	41.652294	-73.314544
Spodoptera frugiperda	33.1185	-79.27616
Spodoptera frugiperda	41.19704	-73.84514
Spodoptera frugiperda	40.2601	-74.21678
Spodoptera frugiperda	43.597873	-72.116
Spodoptera frugiperda	44.63583	-63.62583
Spodoptera frugiperda	43.565156	-65.568638
Spodoptera frugiperda	33.1185	-79.27616
Spodoptera frugiperda	44.49528	-63.87667
Spodoptera frugiperda	41.79788	-71.42617
Spodoptera frugiperda	43.597873	-72.116
Spodoptera frugiperda	33.45484	-88.78866
Spodoptera frugiperda	41.438926	-73.056834
Spodoptera frugiperda	37.16847	-80.25532
Spodoptera frugiperda	39.64178	-74.64766
Spodoptera frugiperda	39.17847	-74.91225
Spodoptera frugiperda	41.409955073655524	-70.60939505
Spodoptera frugiperda	43.597873	-72.116
Spodoptera frugiperda	41.34995876027265	-71.95943306
Spodoptera frugiperda	44.49528	-63.87667
Spodoptera frugiperda	32.850327	-96.974983
Spodoptera frugiperda	40.26	-74.276
Spodoptera frugiperda	26.642549	-81.820679
Spodoptera frugiperda	41.372944	-71.804752
Spodoptera frugiperda	33.034296	-83.938244
Spodoptera frugiperda	43.597873	-72.116
Spodoptera frugiperda	39.28928	-74.82711
Spodoptera frugiperda	25.467764	-80.48172
Spodoptera frugiperda	42.10759	-72.090412
Spodoptera frugiperda	41.19704	-73.84514
Spodoptera frugiperda	33.1185	-79.27616
Spodoptera frugiperda	40.2601	-74.21678
Spodoptera frugiperda	40.946	-73.867
Spodoptera frugiperda	41.99698	-87.76534
Spodoptera frugiperda	41.0333	-73.6333
Spodoptera frugiperda	41.87315	-72.14092
Spodoptera frugiperda	37.0818	-80.13421
Spodoptera frugiperda	41.409955073655524	-70.60939505
Spodoptera frugiperda	27.189430104065945	-81.3377895
Spodoptera frugiperda	44.49528	-63.87667
Spodoptera frugiperda	41.63139	-73.31111
Spodoptera frugiperda	39.64178	-74.64766
Spodoptera frugiperda	40.946	-73.867
Spodoptera frugiperda	41.652294	-73.314544
Spodoptera frugiperda	39.7458	-75.5606
Spodoptera frugiperda	39.17847	-74.91225
Spodoptera frugiperda	41.34995876027265	-71.95943306
Spodoptera frugiperda	32.850327	-96.974983
Spodoptera frugiperda	41.115	-73.944
Spodoptera frugiperda	33.1185	-79.27616
Spodoptera frugiperda	41.63139	-73.31111
Spodoptera frugiperda	33.45484	-88.78866
Spodoptera frugiperda	32.76783	-96.778126
Spodoptera frugiperda	25.08611	-80.4475
Spodoptera frugiperda	32.850327	-96.974983
Spodoptera frugiperda	25.37505	-80.606689
Spodoptera frugiperda	40.26	-74.276
Spodoptera frugiperda	41.99698	-87.76534
Spodoptera frugiperda	29.0425	-95.419722
Spodoptera frugiperda	43.65126	-79.462915
Spodoptera frugiperda	35.800441	-79.060316
Spodoptera frugiperda	30.417972	-97.758536
Spodoptera frugiperda	39.667476	-84.2008
Spodoptera frugiperda	30.527111	-97.703532
Spodoptera frugiperda	35.544508	-82.370691
Spodoptera frugiperda	32.849713	-116.99645
Spodoptera frugiperda	39.129577	-76.64533
Spodoptera frugiperda	33.411632	-86.790489
Spodoptera frugiperda	33.054761	-96.669027
Spodoptera frugiperda	35.544474	-82.37073
Spodoptera frugiperda	30.198655	-98.11418
Spodoptera frugiperda	29.0425	-95.419722
Spodoptera frugiperda	39.17437	-76.651167
Spodoptera frugiperda	39.148306	-76.698689
Spodoptera frugiperda	32.311812	-97.015938
Spodoptera frugiperda	42.991767	-72.53195
Spodoptera frugiperda	32.999802	-96.613077
Spodoptera frugiperda	33.411647	-86.790619
Spodoptera frugiperda	35.590673	-97.601168
Spodoptera frugiperda	33.411617	-86.790632
Spodoptera frugiperda	33.411611	-86.790458
Spodoptera frugiperda	35.544517	-82.37069
Spodoptera frugiperda	30.463877	-97.770934
Spodoptera frugiperda	17.871719	-89.355722
Spodoptera frugiperda	20.101	-89.464996
Spodoptera frugiperda	18.290833	-88.664722
Spodoptera frugiperda	43.537	-80.134
Spodoptera frugiperda	41.5288	-70.6702
Spodoptera frugiperda	41.5299	-70.652
Spodoptera frugiperda	41.5298	-70.6547
Spodoptera frugiperda	41.6305	-70.556
Spodoptera frugiperda	41.6144	-70.5403
Spodoptera frugiperda	-25.3549	-48.8832
Spodoptera frugiperda	-25.3914	-48.8611
Spodoptera frugiperda	-25.3508	-48.8858
Spodoptera frugiperda	-25.3046	-48.9253
Spodoptera frugiperda	-25.3999	-48.8715
Spodoptera frugiperda	-23.268031	-51.481769
Spodoptera frugiperda	-12.123106	-46.029794
Spodoptera frugiperda	-12.422825	-55.637406
Spodoptera frugiperda	-28.405969	-52.8024
Spodoptera frugiperda	-12.5	18.5
Spodoptera frugiperda	9.5	2.25
Spodoptera frugiperda	-22	24
Spodoptera frugiperda	13	-2
Spodoptera frugiperda	-3.5	30
Spodoptera frugiperda	6	12
Spodoptera frugiperda	15.08	-23.63
Spodoptera frugiperda	7	21
Spodoptera frugiperda	15	19
Spodoptera frugiperda	-1	15
Spodoptera frugiperda	0	25
Spodoptera frugiperda	8	-5
Spodoptera frugiperda	15	39
Spodoptera frugiperda	8	38
Spodoptera frugiperda	-1	11.75
Spodoptera frugiperda	13.5	-15.5
Spodoptera frugiperda	8.1	-1.2
Spodoptera frugiperda	11	-10
Spodoptera frugiperda	12	-15
Spodoptera frugiperda	1	38
Spodoptera frugiperda	6.5	-9.5
Spodoptera frugiperda	-20	47
Spodoptera frugiperda	-13.5	34
Spodoptera frugiperda	18	-2
Spodoptera frugiperda	-18.25	35
Spodoptera frugiperda	-22	17
Spodoptera frugiperda	18	9
Spodoptera frugiperda	10	8
Spodoptera frugiperda	-2	30
Spodoptera frugiperda	0.246	6.61
Spodoptera frugiperda	14	-14
Spodoptera frugiperda	-4.682	55.483
Spodoptera frugiperda	8.5	-11.5
Spodoptera frugiperda	6	48
Spodoptera frugiperda	-29	24
Spodoptera frugiperda	7.5	30
Spodoptera frugiperda	16	30
Spodoptera frugiperda	-26.5	31.5
Spodoptera frugiperda	-6	35
Spodoptera frugiperda	8	1.16667
Spodoptera frugiperda	2	33
Spodoptera frugiperda	-15	30
Spodoptera frugiperda	-19	29
Spodoptera frugiperda	20	77
Spodoptera frugiperda	16	79
Spodoptera frugiperda	13.5	76
Spodoptera frugiperda	18.21667	-63.05
Spodoptera frugiperda	17.05	-61.8
Spodoptera frugiperda	24.636	-78.055
Spodoptera frugiperda	13.16667	-59.53333
Spodoptera frugiperda	17.25	-88.75
Spodoptera frugiperda	18.423	-64.618
Spodoptera frugiperda	19.319	-81.24
Spodoptera frugiperda	10	-84
Spodoptera frugiperda	22	-79.5
Spodoptera frugiperda	15.5	-61.33333
Spodoptera frugiperda	19	-70.66667
Spodoptera frugiperda	13.83333	-88.91667
Spodoptera frugiperda	12.11667	-61.66667
Spodoptera frugiperda	16.25	-61.58333
Spodoptera frugiperda	15.5	-90.25
Spodoptera frugiperda	19	-72.41667
Spodoptera frugiperda	15	-86.5
Spodoptera frugiperda	18.25	-77.5
Spodoptera frugiperda	14.66667	-61
Spodoptera frugiperda	16.75	-62.2
Spodoptera frugiperda	13	-85
Spodoptera frugiperda	9	-80
Spodoptera frugiperda	18.24829	-66.49989
Spodoptera frugiperda	17.33333	-62.75
Spodoptera frugiperda	13.88333	-60.96667
Spodoptera frugiperda	13.252	-61.188
Spodoptera frugiperda	10.45	-61.25
Spodoptera frugiperda	32.3	-64.752
Spodoptera frugiperda	60.10867	-113.64258
Spodoptera frugiperda	55.00019	-97.00049
Spodoptera frugiperda	46.5001	-65.99878
Spodoptera frugiperda	45.00015	-62.99865
Spodoptera frugiperda	49.25014	-84.49983
Spodoptera frugiperda	46.50011	-62.99868
Spodoptera frugiperda	52.00017	-71.99907
Spodoptera frugiperda	23	-102
Spodoptera frugiperda	39.76	-98.5
Spodoptera frugiperda	32.75041	-86.75026
Spodoptera frugiperda	34.5003	-111.50098
Spodoptera frugiperda	34.75037	-92.50044
Spodoptera frugiperda	37.25022	-119.75126
Spodoptera frugiperda	39.00027	-105.50083
Spodoptera frugiperda	41.66704	-72.66648
Spodoptera frugiperda	39.00039	-75.49992
Spodoptera frugiperda	28.75054	-82.5001
Spodoptera frugiperda	32.75042	-83.50018
Spodoptera frugiperda	40.00032	-89.25037
Spodoptera frugiperda	40.00032	-86.25027
Spodoptera frugiperda	42.00027	-93.50049
Spodoptera frugiperda	38.50029	-98.50063
Spodoptera frugiperda	38.20042	-84.87762
Spodoptera frugiperda	31.00047	-92.0004
Spodoptera frugiperda	45.50032	-69.24977
Spodoptera frugiperda	39.00039	-76.74997
Spodoptera frugiperda	42.36565	-71.10832
Spodoptera frugiperda	44.25029	-85.50033
Spodoptera frugiperda	46.25024	-94.25055
Spodoptera frugiperda	32.75041	-89.75036
Spodoptera frugiperda	38.25031	-92.50046
Spodoptera frugiperda	47.00025	-109.75102
Spodoptera frugiperda	41.50028	-99.75067
Spodoptera frugiperda	43.66702	-71.4998
Spodoptera frugiperda	40.16706	-74.49987
Spodoptera frugiperda	34.50034	-106.00085
Spodoptera frugiperda	43.00035	-75.4999
Spodoptera frugiperda	35.50069	-80.00032
Spodoptera frugiperda	47.50027	-100.00068
Spodoptera frugiperda	40.25034	-83.00018
Spodoptera frugiperda	35.49209	-97.50328
Spodoptera frugiperda	40.27245	-76.90567
Spodoptera frugiperda	41.75038	-71.49978
Spodoptera frugiperda	34.00043	-81.00009
Spodoptera frugiperda	44.50026	-100.25069
Spodoptera frugiperda	35.75035	-86.25027
Spodoptera frugiperda	31.25044	-99.25061
Spodoptera frugiperda	37.54812	-77.44675
Spodoptera frugiperda	38.50038	-80.50009
Spodoptera frugiperda	44.50024	-90.00041
Spodoptera frugiperda	43.00024	-107.5009
Spodoptera frugiperda	-34	-64
Spodoptera frugiperda	-17	-65
Spodoptera frugiperda	-10	-55
Spodoptera frugiperda	1.85706	-50.84374
Spodoptera frugiperda	-5	-63
Spodoptera frugiperda	-12	-42
Spodoptera frugiperda	-1.75	-44.83333
Spodoptera frugiperda	-5.8	-42.96667
Spodoptera frugiperda	-15.80277	-50.24132
Spodoptera frugiperda	-7.76667	-36.11667
Spodoptera frugiperda	-21	-55
Spodoptera frugiperda	-18	-44
Spodoptera frugiperda	-7.84083	-36.37222
Spodoptera frugiperda	-9.08333	-36.65
Spodoptera frugiperda	-7.81667	-39.68333
Spodoptera frugiperda	-8	-37
Spodoptera frugiperda	-22	-42.5
Spodoptera frugiperda	-5.75	-36
Spodoptera frugiperda	-30	-54
Spodoptera frugiperda	1	-61
Spodoptera frugiperda	-27	-50
Spodoptera frugiperda	-4.78333	-38.76667
Spodoptera frugiperda	-10.5	-48
Spodoptera frugiperda	-30	-71
Spodoptera frugiperda	4	-72
Spodoptera frugiperda	-2	-77.5
Spodoptera frugiperda	4	-53
Spodoptera frugiperda	5	-59
Spodoptera frugiperda	-22.99333	-57.99639
Spodoptera frugiperda	-10	-76
Spodoptera frugiperda	4	-56
Spodoptera frugiperda	-33	-56
Spodoptera frugiperda	8	-66
Spodoptera frugiperda	6.498169444	2.3628
Spodoptera frugiperda	6.660838889	2.161369444
Spodoptera frugiperda	6.636538889	2.218130556
Spodoptera frugiperda	6.59001	2.27715
Spodoptera frugiperda	6.56125	2.2917
Spodoptera frugiperda	7.086113889	2.104461111
Spodoptera frugiperda	7.005863889	2.207244444
Spodoptera frugiperda	6.498169444	2.3628
Spodoptera frugiperda	6.660838889	2.161369444
Spodoptera frugiperda	6.636538889	2.218130556
Spodoptera frugiperda	6.59001	2.27715
Spodoptera frugiperda	6.56125	2.2917
Spodoptera frugiperda	7.086113889	2.104461111
Spodoptera frugiperda	7.005863889	2.207244444
Spodoptera frugiperda	7.46281	2.066789
Spodoptera frugiperda	7.46281	2.066789
Spodoptera frugiperda	7.46281	2.066789
Spodoptera frugiperda	7.46281	2.066789
Spodoptera frugiperda	-2.914371933	29.14529487
Spodoptera frugiperda	-2.864280422	29.10701933
Spodoptera frugiperda	-2.863183315	29.10625147
Spodoptera frugiperda	-2.863183315	29.10625147
Spodoptera frugiperda	-2.736461512	29.12955232
Spodoptera frugiperda	-2.736461512	29.12955232
Spodoptera frugiperda	-3.012339575	29.2447708
Spodoptera frugiperda	-3.301044549	29.33884375
Spodoptera frugiperda	-3.306496725	29.32511763
Spodoptera frugiperda	-3.091082626	29.27609372
Spodoptera frugiperda	-3.267822038	29.32624273
Spodoptera frugiperda	-3.163985135	29.28351288
Spodoptera frugiperda	-3.158993879	29.28141187
Spodoptera frugiperda	-3.223231696	29.40001412
Spodoptera frugiperda	-3.224286684	29.39416716
Spodoptera frugiperda	-3.22844109	29.40433742
Spodoptera frugiperda	-3.251707787	29.41417577
Spodoptera frugiperda	-3.486857722	29.35273197
Spodoptera frugiperda	-3.731525	29.322502
Spodoptera frugiperda	-3.812258458	29.34909917
Spodoptera frugiperda	-3.945447528	29.42078657
Spodoptera frugiperda	-4.290595064	29.56776216
Spodoptera frugiperda	-3.607771075	29.34931601
Spodoptera frugiperda	-2.82145	25.10791
Spodoptera frugiperda	-3.139329	29.289628
Spodoptera frugiperda	17.182331	-25.072161
Spodoptera frugiperda	15.02012	-23.551275
Spodoptera frugiperda	5.491498	10.605466
Spodoptera frugiperda	5.491498	10.605466
Spodoptera frugiperda	4.863581	9.844915
Spodoptera frugiperda	10.607241	14.382198
Spodoptera frugiperda	3.862926	11.46272
Spodoptera frugiperda	4.36667	18.65
Spodoptera frugiperda	4.31252	18.418694
Spodoptera frugiperda	4.319577	18.313169
Spodoptera frugiperda	4.579782	18.392826
Spodoptera frugiperda	8.583264	16.039097
Spodoptera frugiperda	8.580066	16.037011
Spodoptera frugiperda	8.88551	17.430802
Spodoptera frugiperda	8.679434	16.565864
Spodoptera frugiperda	6.099236	0.763109
Spodoptera frugiperda	5.676421	0.0422
Spodoptera frugiperda	6.975728	-1.68685
Spodoptera frugiperda	6.999884	0.401566
Spodoptera frugiperda	6.099236	0.763109
Spodoptera frugiperda	5.676421	0.0422
Spodoptera frugiperda	6.975728	-1.68685
Spodoptera frugiperda	6.999884	0.401566
Spodoptera frugiperda	5.639262	0.132068
Spodoptera frugiperda	-0.0579	37.4681
Spodoptera frugiperda	-0.5214	36.0907
Spodoptera frugiperda	-0.5046	34.4345
Spodoptera frugiperda	-0.3099	37.2696
Spodoptera frugiperda	-0.1241	35.3361
Spodoptera frugiperda	-0.9776	35.0463
Spodoptera frugiperda	14.188041	1.430112
Spodoptera frugiperda	7.434805556	3.887361111
Spodoptera frugiperda	7.502936111	3.896552778
Spodoptera frugiperda	6.849666667	3.705722222
Spodoptera frugiperda	11.6425	8.432777778
Spodoptera frugiperda	11.6025	8.460555556
Spodoptera frugiperda	7.434805556	3.887361111
Spodoptera frugiperda	7.502936111	3.896552778
Spodoptera frugiperda	6.849666667	3.705722222
Spodoptera frugiperda	11.6425	8.432777778
Spodoptera frugiperda	11.6025	8.460555556
Spodoptera frugiperda	7.434805556	3.887361111
Spodoptera frugiperda	7.502936111	3.896552778
Spodoptera frugiperda	0.035108333	6.531519444
Spodoptera frugiperda	0.344972222	6.697455556
Spodoptera frugiperda	0.285333333	6.716191667
Spodoptera frugiperda	0.035108333	6.531519444
Spodoptera frugiperda	0.344972222	6.697455556
Spodoptera frugiperda	0.285333333	6.716191667
Spodoptera frugiperda	13.383056	-16.693556
Spodoptera frugiperda	6.176033333	1.210633333
Spodoptera frugiperda	6.326191	1.342408
Spodoptera frugiperda	6.988896	0.6537
Spodoptera frugiperda	6.466002	0.907008
Spodoptera frugiperda	6.206235	1.413415
Spodoptera frugiperda	6.176033333	1.210633333
Spodoptera frugiperda	6.326191	1.342408
Spodoptera frugiperda	6.988896	0.6537
Spodoptera frugiperda	6.466002	0.907008
Spodoptera frugiperda	6.206235	1.413415
Spodoptera frugiperda	14.952801	28.09495
Spodoptera frugiperda	17.720159	31.020885
Spodoptera frugiperda	-9.6468	28.2846666
Spodoptera frugiperda	-10.845055	26.358833
Spodoptera frugiperda	-10.85745	26.6011
Spodoptera frugiperda	-11.585638	27.413388
Spodoptera frugiperda	-10.946222	26.891388
Spodoptera frugiperda	-10.927266	25.61675
Spodoptera frugiperda	-11.005966	25.91995
Spodoptera frugiperda	-9.15885	28.315
Spodoptera frugiperda	-9.6414	28.2841333
Spodoptera frugiperda	-11.7580833	27.292972
Spodoptera frugiperda	13.974	75.5753
Spodoptera frugiperda	13.9726	75.5833
Spodoptera frugiperda	14.1166	75.4833
Spodoptera frugiperda	14.05	75.5333
Spodoptera frugiperda	14.4833	76.05
Spodoptera frugiperda	14.5666	76.15
Spodoptera frugiperda	14.5073	76.2352
Spodoptera frugiperda	14.3	75.9
Spodoptera frugiperda	13.9666	75.5666
Spodoptera frugiperda	13.95	76.1666
Spodoptera frugiperda	13.6833	76.2666
Spodoptera frugiperda	11.0834	77
Spodoptera frugiperda	12.1333	77.5
Spodoptera frugiperda	16.3	74.85
Spodoptera frugiperda	0.540577	0.059011
Spodoptera frugiperda	0.542757	0.0561
Spodoptera frugiperda	0.544017	0.053911
Spodoptera frugiperda	0.0545741	0.022975
Spodoptera frugiperda	0.0543236	0.0248572
Spodoptera frugiperda	0.0538509	0.0250281
Spodoptera frugiperda	0.054211	0.0256906
Spodoptera frugiperda	0.0528862	0.0253132
Spodoptera frugiperda	0.0522738	0.0248242
Spodoptera frugiperda	0.0479871	0.0318783
Spodoptera frugiperda	0.053102	0.028419
Spodoptera frugiperda	0.0470187	0.0321781
Spodoptera frugiperda	0.0742467	0.0443021
Spodoptera frugiperda	0.0751415	0.0447329
Spodoptera frugiperda	0.0719941	0.0451118
Spodoptera frugiperda	0.0741588	0.0498159
Spodoptera frugiperda	0.017015	0.0459246
Spodoptera frugiperda	0.0678921	0.0450488
Spodoptera frugiperda	0.0674414	0.0448878
Spodoptera frugiperda	0.0676079	0.0430091
Spodoptera frugiperda	0.0618045	0.0465703
Spodoptera frugiperda	0.0586483	0.0449565
Spodoptera frugiperda	-2.402183	11.354433
Spodoptera frugiperda	-2.9726	11.047066
Spodoptera frugiperda	-1.861816	11.03725
Spodoptera frugiperda	-2.9726	11.0470666
Spodoptera frugiperda	-0.755616	8.7826666
Spodoptera frugiperda	-2.22755	11.464783
Spodoptera frugiperda	-2.4021833	11.354433
Spodoptera frugiperda	-1.8043333	11.04395
Spodoptera frugiperda	-2.3958166	11.358
Spodoptera frugiperda	-2.9726	11.047066
Spodoptera frugiperda	-2.214266	11.477333
Spodoptera frugiperda	0.3876	9.7599
Spodoptera frugiperda	0.460916	12.386183
Spodoptera frugiperda	0.4252333	12.301416
Spodoptera frugiperda	0.5587166	12.86003
Spodoptera frugiperda	0.0561459	0.0590945
Spodoptera frugiperda	0.559983	12.833983
Spodoptera frugiperda	0.5568	12.83753
Spodoptera frugiperda	0.5419833	12.833016
Spodoptera frugiperda	0.548516	12.8401
Spodoptera frugiperda	0.642533	12.991616
Spodoptera frugiperda	0.795616	13.4215
Spodoptera frugiperda	0.734433	13.1921
Spodoptera frugiperda	0.95605	13.808616
Spodoptera frugiperda	0.0591096	0.0731128
Spodoptera frugiperda	0.813416	14.0691
Spodoptera frugiperda	1.10785	14.0703
Spodoptera frugiperda	0.0543745	0.0618631
Spodoptera frugiperda	-0.709783	13.730766
Spodoptera frugiperda	-1.624883	13.64216
Spodoptera frugiperda	-1.62663	13.6416
Spodoptera frugiperda	-0.883016	12.673516
Spodoptera frugiperda	-1.10226	12.42036
