# Supplementary material for: Global Habitat Suitability of Spodoptera frugiperda (JE Smith) (Lepidoptera, Noctuidae): Key Parasitoids Considered for Its Biological Control
Source: Insects. 2021 Mar 24;12(4):273. doi: 10.3390/insects12040273 (PMC8063841; doi:10.3390/insects12040273)
Supplement: Supplementary file 1 [file insects-12-00273-s001.zip › Supplementary materials/Files S1-6/File S2.csv]

species	decimallatitude	decimallongitude
Telenomus remus	-5	140
Telenomus remus	16	79
Telenomus remus	23	72
Telenomus remus	13.5	76
Telenomus remus	31.5	34.75
Telenomus remus	2.5	112.5
Telenomus remus	2.5	113.5
Telenomus remus	12.38	123.45
Telenomus remus	17.33333	-62.75
Telenomus remus	32.3	-64.752
Telenomus remus	39.76	-98.5
Telenomus remus	28.75054	-82.5001
Telenomus remus	-25	135
Telenomus remus	-25	122
Telenomus remus	-42	174
Telenomus remus	-6	147
Telenomus remus	-8	159
Telenomus remus	5	-59
Telenomus remus	4	-56
Telenomus remus	-25.442149	30.992122
Telenomus remus	-25.595231	31.665183
Telenomus remus	43	21
Telenomus remus	-5	140
Telenomus remus	18.9	-99.2
Telenomus remus	-5	140
Telenomus remus	6.425555	2.33055
Telenomus remus	7.22583	2.40694
Telenomus remus	3.1667	101.7
Telenomus remus	17.3944	120.6872
Telenomus remus	13.4431	144.8247
Telenomus remus	-5	140
Telenomus remus	-4.35	152.0333
Telenomus remus	-17.7094	178.3628
Telenomus remus	18.9186	-99.2342
Telenomus remus	-15.95	-5.7
Telenomus remus	20	77
Telenomus remus	6.06225	-0.02358
Telenomus remus	6.111026	0.049479
Telenomus remus	5.68929	-0.16089
Telenomus remus	6.715041	2.15812
Telenomus remus	6.4375	2.32833
Telenomus remus	6.388076	2.263395
Telenomus remus	6.96047	2.25088
Telenomus remus	9.760339	2.57697
Telenomus remus	9.342134	2.601775
Telenomus remus	8.004876	2.424571
Telenomus remus	6.978073	1.658455
Telenomus remus	6.846722	1.760307
Telenomus remus	9.051283	1.650603
Telenomus remus	8.725966	1.644774
Telenomus remus	6.59101	1.678187
Telenomus remus	6.751284	1.764917
Telenomus remus	6.268668	1.775946
Telenomus remus	6.24264	1.647031
Telenomus remus	6.526438	1.817828
Telenomus remus	6.535082	2.597178
Telenomus remus	6.68008	2.50118
Telenomus remus	6.387513	2.623932
Telenomus remus	7.17444	2.093613
Telenomus remus	7.202996	2.262586
Telenomus remus	7.511448	2.07753
Telenomus remus	-25.442149	30.992122
Telenomus remus	-25.595231	31.665183
Telenomus remus	6.875833	-5.363333
Telenomus remus	13.236	7.076
Telenomus remus	13.2454	2.3047
Telenomus remus	-3.5106	39.9092
Telenomus remus	23.48503	113.269997
Telenomus remus	23.055833	113.411389
Telenomus remus	22.806189	112.572175
Telenomus remus	12.099143	-86.20239
Telenomus remus	12.438292	-86.922013
