# Supplementary material for: Global Habitat Suitability of Spodoptera frugiperda (JE Smith) (Lepidoptera, Noctuidae): Key Parasitoids Considered for Its Biological Control
Source: Insects. 2021 Mar 24;12(4):273. doi: 10.3390/insects12040273 (PMC8063841; doi:10.3390/insects12040273)
Supplement: Supplementary file 1 [file insects-12-00273-s001.zip › Supplementary materials/Files S1-6/File S3.csv]

species	decimallatitude	decimallongitude
Trichogramma pretiosum	-29	24
Trichogramma pretiosum	16	30
Trichogramma pretiosum	35	105
Trichogramma pretiosum	23	113
Trichogramma pretiosum	20	77
Trichogramma pretiosum	29	76
Trichogramma pretiosum	31	78
Trichogramma pretiosum	13.5	76
Trichogramma pretiosum	-5	120
Trichogramma pretiosum	24	121
Trichogramma pretiosum	22	-79.5
Trichogramma pretiosum	15.5	-90.25
Trichogramma pretiosum	15	-86.5
Trichogramma pretiosum	13	-85
Trichogramma pretiosum	10.45	-61.25
Trichogramma pretiosum	48.69096	9.14062
Trichogramma pretiosum	39	22
Trichogramma pretiosum	60.10867	-113.64258
Trichogramma pretiosum	45.00015	-62.99865
Trichogramma pretiosum	49.25014	-84.49983
Trichogramma pretiosum	23	-102
Trichogramma pretiosum	39.76	-98.5
Trichogramma pretiosum	32.75041	-86.75026
Trichogramma pretiosum	34.5003	-111.50098
Trichogramma pretiosum	34.75037	-92.50044
Trichogramma pretiosum	37.25022	-119.75126
Trichogramma pretiosum	28.75054	-82.5001
Trichogramma pretiosum	32.75042	-83.50018
Trichogramma pretiosum	38.50029	-98.50063
Trichogramma pretiosum	39.00039	-76.74997
Trichogramma pretiosum	42.36565	-71.10832
Trichogramma pretiosum	32.75041	-89.75036
Trichogramma pretiosum	38.25031	-92.50046
Trichogramma pretiosum	43.00035	-75.4999
Trichogramma pretiosum	35.50069	-80.00032
Trichogramma pretiosum	40.27245	-76.90567
Trichogramma pretiosum	34.00043	-81.00009
Trichogramma pretiosum	31.25044	-99.25061
Trichogramma pretiosum	-25	135
Trichogramma pretiosum	-25	122
Trichogramma pretiosum	-34	-64
Trichogramma pretiosum	-10	-55
Trichogramma pretiosum	-1.75	-44.83333
Trichogramma pretiosum	-15.80277	-50.24132
Trichogramma pretiosum	-7.81667	-39.68333
Trichogramma pretiosum	-8	-37
Trichogramma pretiosum	-4.78333	-38.76667
Trichogramma pretiosum	-30	-71
Trichogramma pretiosum	4	-72
Trichogramma pretiosum	-2	-77.5
Trichogramma pretiosum	-10	-76
Trichogramma pretiosum	8	-66
Trichogramma pretiosum	19	-90.1
Trichogramma pretiosum	18.6	-89.9
Trichogramma pretiosum	19	-103.8
Trichogramma pretiosum	27.4	-105.1
Trichogramma pretiosum	16	80
Trichogramma pretiosum	20.4	-103.3
Trichogramma pretiosum	34.2	-119.2
