# Supplementary material for: Global Habitat Suitability of Spodoptera frugiperda (JE Smith) (Lepidoptera, Noctuidae): Key Parasitoids Considered for Its Biological Control
Source: Insects. 2021 Mar 24;12(4):273. doi: 10.3390/insects12040273 (PMC8063841; doi:10.3390/insects12040273)
Supplement: Supplementary file 1 [file insects-12-00273-s001.zip › Supplementary materials/Files S1-6/File S6.csv]

species	decimallatitude	decimallongitude
Eiphosoma laphygmae	-44.232037	-19.485804
Eiphosoma laphygmae	-46.405035	-18.764706
Eiphosoma laphygmae	-46.901322	-20.588395
Eiphosoma laphygmae	-42.166562	-19.334858
Eiphosoma laphygmae	-46.757832	-22.172558
Eiphosoma laphygmae	-88.007154	15.463747
Eiphosoma laphygmae	-88.152554	21.589382
Eiphosoma laphygmae	-88.94255	21.015918
Eiphosoma laphygmae	-47.252846	-22.85657
Eiphosoma laphygmae	-47.570489	-15.716329
Eiphosoma laphygmae	-44.563794	-17.897319
Eiphosoma laphygmae	-88.97835	16.957908
Eiphosoma laphygmae	-63.20744	-17.224183
Eiphosoma laphygmae	-75.533608	6.324083
Eiphosoma laphygmae	-84.627824	10.853228
Eiphosoma laphygmae	-85.378013	10.169342
Eiphosoma laphygmae	-84.007107	10.431129
Eiphosoma laphygmae	-82.948552	9.526007
Eiphosoma laphygmae	-83.522375	8.541737
Eiphosoma laphygmae	-83.310018	8.528772
Eiphosoma laphygmae	-83.563846	8.689647
Eiphosoma laphygmae	-69.857333	8.790235
Eiphosoma laphygmae	-83.713754	22.607794
Eiphosoma laphygmae	-79.983177	22.136009
Eiphosoma laphygmae	-92.306916	14.714805
Eiphosoma laphygmae	-92.316138	14.725638
Eiphosoma laphygmae	-22.490444	-46.1905
Eiphosoma laphygmae	-22.4505	-46.226861
Eiphosoma laphygmae	-22.438194	-49.165416
Eiphosoma laphygmae	-22.287	-46.207305
Eiphosoma laphygmae	-22.36125	-46.591166
Eiphosoma laphygmae	-22.077861	-46.59825
Eiphosoma laphygmae	-20.914388	-48.131527
Eiphosoma laphygmae	-21.599513	-47.827795
Eiphosoma laphygmae	-21.706818	-48.313339
Eiphosoma laphygmae	-21.742088	-48.217329
Eiphosoma laphygmae	-22.008717	-47.850126
Eiphosoma laphygmae	-19.052559	-57.70137
Eiphosoma laphygmae	-23.436596	-45.112522
Eiphosoma laphygmae	-18.403845	-49.190865
Eiphosoma laphygmae	-21.259574	-48.286685
Eiphosoma laphygmae	-5.99045	-50.127017
Eiphosoma laphygmae	-3.801035	-49.697024
Eiphosoma laphygmae	-21.559763	-47.720059
Eiphosoma laphygmae	-22.116566	-48.286933
Eiphosoma laphygmae	2.003562	-50.435252
Eiphosoma laphygmae	-2.517261	-54.722126
Eiphosoma laphygmae	-21.57787	-48.380434
Eiphosoma laphygmae	-17.20741	-54.154974
Eiphosoma laphygmae	-21.807808	-48.226985
Eiphosoma laphygmae	-22.023384	-47.947321
Eiphosoma laphygmae	-21.922958	-47.610097
