# Supplementary material for: Global Habitat Suitability of Spodoptera frugiperda (JE Smith) (Lepidoptera, Noctuidae): Key Parasitoids Considered for Its Biological Control
Source: Insects. 2021 Mar 24;12(4):273. doi: 10.3390/insects12040273 (PMC8063841; doi:10.3390/insects12040273)
Supplement: Supplementary file 1 [file insects-12-00273-s001.zip › Supplementary materials/Files S1-6/File S4.csv]

species	decimallatitude	decimallongitude
Chelonus insularis	18.2	-99.7
Chelonus insularis	18.7	-99.2
Chelonus insularis	0	0
Chelonus insularis	40.1	-88.2
Chelonus insularis	40.3	-105.7
Chelonus insularis	43.9	-76.3
Chelonus insularis	12.4	86.9
Chelonus insularis	46.07323	-100.54688
Chelonus insularis	-14.60485	-57.65625
Chelonus insularis	27	30
Chelonus insularis	-29	24
Chelonus insularis	20	77
Chelonus insularis	15	-86.5
Chelonus insularis	18.25	-77.5
Chelonus insularis	13	-85
Chelonus insularis	10.45	-61.25
Chelonus insularis	39.76	-98.5
Chelonus insularis	32.75041	-86.75026
Chelonus insularis	37.25022	-119.75126
Chelonus insularis	28.75054	-82.5001
Chelonus insularis	32.75042	-83.50018
Chelonus insularis	31.00047	-92.0004
Chelonus insularis	32.75041	-89.75036
Chelonus insularis	35.49209	-97.50328
Chelonus insularis	34.00043	-81.00009
Chelonus insularis	31.25044	-99.25061
Chelonus insularis	-10	-55
Chelonus insularis	-4.78333	-38.76667
Chelonus insularis	4	-72
Chelonus insularis	8	-66
Chelonus insularis	21.058083	-104.45733
Chelonus insularis	21.051555	104.4595
Chelonus insularis	21.073944	-104.54975
Chelonus insularis	21.12775	-104.609305
Chelonus insularis	21.76705	-105.279527
Chelonus insularis	21.3313611	-104.581861
Chelonus insularis	21.381694	-104.618027
Chelonus insularis	21.190194	-104.710583
Chelonus insularis	-88.007154	15.463747
Chelonus insularis	-88.104645	14.567159
Chelonus insularis	-86.246442	14.6094
Chelonus insularis	19.22	-103.936138
Chelonus insularis	19.232861	-103.954833
Chelonus insularis	19.16275	-103.89566
Chelonus insularis	19.332583	-103.768777
Chelonus insularis	19.375361	-103.803555
Chelonus insularis	19.28275	-103.778055
Chelonus insularis	19.283666	103.778055
Chelonus insularis	14.714805	-92.306916
Chelonus insularis	14.717083	-92.307388
Chelonus insularis	14.74825	-92.335055
Chelonus insularis	14.725638	-92.316138
Chelonus insularis	14.722222	-92.319194
Chelonus insularis	19.869138	-103.554638
Chelonus insularis	19.871777	-103.562666
Chelonus insularis	21.061	-104.452722
Chelonus insularis	21.043055	-104.467527
Chelonus insularis	21.043972	-104.461833
Chelonus insularis	20.455083	-97.641333
Chelonus insularis	20.452861	-97.641305
Chelonus insularis	20.455444	-97.640638
Chelonus insularis	20.454833	-97.640638
Chelonus insularis	20.492194	-97.538111
Chelonus insularis	-27.313827	-58.917619
Chelonus insularis	19.28275	103.778055
Chelonus insularis	9.881865	-83.636864
Chelonus insularis	-26.733035	-65.231344
Chelonus insularis	-26.466705	-65.299993
Chelonus insularis	-26.66533	-65.239675
Chelonus insularis	-26.91662	-65.317165
Chelonus insularis	-26.800428	-65.133452
Chelonus insularis	-27.182465	-65.099327
Chelonus insularis	-27.227459	-64.94242
Chelonus insularis	-23.099936	-64.308768
Chelonus insularis	-23.118547	-64.101749
Chelonus insularis	-25.46533	-64.929091
Chelonus insularis	-25.74612	-64.157633
Chelonus insularis	-25.370775	-64.614983
Chelonus insularis	-24.111919	-64.832796
Chelonus insularis	-23.618459	-64.416522
Chelonus insularis	-27.799826	-64.018459
Chelonus insularis	-27.465815	-64.730666
Chelonus insularis	-27.168027	-61.066251
Chelonus insularis	19.061633	-103.795366
Chelonus insularis	19.177783	-103.939183
Chelonus insularis	19.34685	-103.786266
Chelonus insularis	19.41375	-103.793983
Chelonus insularis	19.389366	-103.581366
Chelonus insularis	19.286683	-103.783833
Chelonus insularis	19.314833	-103.82685
Chelonus insularis	19.137183	-103.633266
Chelonus insularis	18.992483	-103.519
Chelonus insularis	20.883466	-103.924616
Chelonus insularis	20.938333	-104.041816
Chelonus insularis	19.124533	-102.20865
Chelonus insularis	18.89435	-102.124716
Chelonus insularis	21.5412	-104.935383
Chelonus insularis	22.346583	-105.30235
Chelonus insularis	21.3475	-104.67915
Chelonus insularis	24.973583	-107.558616
Chelonus insularis	25.262483	-107.678983
Chelonus insularis	19.3599	-96.850616
Chelonus insularis	31.476556	-83.530329
Chelonus insularis	32.046515	-84.366345
Chelonus insularis	-23.339723	-51.20889
Chelonus insularis	14.018077	-87.004946
Chelonus insularis	12.099143	-86.20239
Chelonus insularis	11.959388	-86.082084
Chelonus insularis	12.438292	-86.922013
Chelonus insularis	37.74469	-97.470853
Chelonus insularis	38.535627	-121.773488
Chelonus insularis	35.146547	-92.77829
Chelonus insularis	34.179206	-82.173751
Chelonus insularis	33.913517	-80.99166
