# Supplementary material for: Global Habitat Suitability of Spodoptera frugiperda (JE Smith) (Lepidoptera, Noctuidae): Key Parasitoids Considered for Its Biological Control
Source: Insects. 2021 Mar 24;12(4):273. doi: 10.3390/insects12040273 (PMC8063841; doi:10.3390/insects12040273)
Supplement: Supplementary file 1 [file insects-12-00273-s001.zip › Supplementary materials/Files S1-6/File S5.csv]

species	decimallatitude	decimallongitude
Cotesia marginiventris	30.5	-89.1
Cotesia marginiventris	31.5	-83.5
Cotesia marginiventris	22.2	-159.3
Cotesia marginiventris	22.1	-159.6
Cotesia marginiventris	22.2	-159.6
Cotesia marginiventris	36.1	-94.1
Cotesia marginiventris	0	0
Cotesia marginiventris	37.8	-89.3
Cotesia marginiventris	40.1	-88.2
Cotesia marginiventris	35.7	-90
Cotesia marginiventris	41.9	-88.8
Cotesia marginiventris	37.4	-89.4
Cotesia marginiventris	40.1	-88.2
Cotesia marginiventris	30.7	-89.6
Cotesia marginiventris	46.07323	-100.54688
Cotesia marginiventris	-14.60485	-57.65625
Cotesia marginiventris	7.1881	21.09375
Cotesia marginiventris	27	30
Cotesia marginiventris	13.5	76
Cotesia marginiventris	13.16667	-59.53333
Cotesia marginiventris	22	-79.5
Cotesia marginiventris	15	-86.5
Cotesia marginiventris	32.3	-64.752
Cotesia marginiventris	60.10867	-113.64258
Cotesia marginiventris	49.25014	-84.49983
Cotesia marginiventris	23	-102
Cotesia marginiventris	39.76	-98.5
Cotesia marginiventris	32.75041	-86.75026
Cotesia marginiventris	34.75037	-92.50044
Cotesia marginiventris	37.25022	-119.75126
Cotesia marginiventris	28.75054	-82.5001
Cotesia marginiventris	32.75042	-83.50018
Cotesia marginiventris	40.00032	-89.25037
Cotesia marginiventris	42.00027	-93.50049
Cotesia marginiventris	38.20042	-84.87762
Cotesia marginiventris	31.00047	-92.0004
Cotesia marginiventris	32.75041	-89.75036
Cotesia marginiventris	35.50069	-80.00032
Cotesia marginiventris	40.25034	-83.00018
Cotesia marginiventris	35.49209	-97.50328
Cotesia marginiventris	34.00043	-81.00009
Cotesia marginiventris	31.25044	-99.25061
Cotesia marginiventris	37.54812	-77.44675
Cotesia marginiventris	-25	122
Cotesia marginiventris	-34	-64
Cotesia marginiventris	-17	-65
Cotesia marginiventris	-10	-55
Cotesia marginiventris	-4.78333	-38.76667
Cotesia marginiventris	-33	-56
Cotesia marginiventris	8	-66
Cotesia marginiventris	21.80444	-105.232416
Cotesia marginiventris	19.22	-103.936138
Cotesia marginiventris	19.375361	-103.803555
Cotesia marginiventris	19.283666	-103.778055
Cotesia marginiventris	21.061	-104.452722
Cotesia marginiventris	21.043055	-104.467527
Cotesia marginiventris	21.043972	-104.461833
Cotesia marginiventris	20.455444	-97.640638
Cotesia marginiventris	20.454833	-97.640638
Cotesia marginiventris	20.492194	-97.538111
Cotesia marginiventris	9.881865	-83.636864
Cotesia marginiventris	31.476556	-83.530329
Cotesia marginiventris	32.046515	-84.366345
Cotesia marginiventris	12.099143	-86.20239
Cotesia marginiventris	39.111856	-77.589105
